# Supplementary material for: Spatial Distribution, Source Analysis and Health Risk Study of Heavy Metals in the Liujiang River Basin in Different Seasons
Source: Int J Environ Res Public Health. 2022 Nov 22;19(23):15435. doi: 10.3390/ijerph192315435 (PMC9738270; doi:10.3390/ijerph192315435)
Supplement: Supplementary file 1 [file ijerph-19-15435-s001.zip]

Archive with 1 entries (1 files):
- ijerph-2019628-supplementary.pdf
